# Supplementary material for: Food Choices and Consequences for the Nutritional Status: Insights into Nutrition Transition in an Hospital Community
Source: PLoS One. 2015 Nov 11;10(11):e0140807. doi: 10.1371/journal.pone.0140807 (PMC4641688; doi:10.1371/journal.pone.0140807)
Supplement: S1 Table — (XLSX) [file pone.0140807.s001.xlsx]

## Sheet: Sheet1
																Adult eq. Per capita intake per day																					FAMILY DIETARY INTAKE OVER TWO DAYS
family no.	no. of family members	no. of adult equivalents	no. of children	age of children	sex	father edu.	mother edu.	father occupation	mother occupation	Per Capita Income	Income Cat	BMI	BMI Cat			Moisture (g)	Protein (g)	Fat (g)	Minerals (g)	Crude Fiber (g)	Carbohydrates (g)	Energy (Kcal)	Energy(kcal) animal source	Energy veg source	calcium(mg)	Phosphorus (mg)	Iron (mg)	Carotene (mcg)	Thiamine (mg)	Riboflavin (mg)	Niacin (mg)	Total B6 (mg)	Folic Acid (free) (mcg)	Folic Acid (Total) (mcg)	Vitamin C (mg)		ragi( in grams)	jowar( in grams)	bajara ki roti(in grams)	wheat( in grams)	maize(in grams)	Rice( in grams)	paddy rice(in grams)	kosala rice(in grams)	maggi(in grams)	saburdana(in grams)	suji(grams)	upma(in grams)	basan ( in grams)
1	4	3.22	2	6Y 3M	F	2	2	2	3	10000	3	18.93	3			662.42	65.52	79.03	12.73	6.21	2444.4	2009.93	534.01	1475.92	1137.4	1540.83	13.04	706.83	1.08	1.08	11.49	0.31	72.67	212.26	79.5					780		350
				2Y 10M	M	2	2	2	3	10000	3	14.7	2			662.42	65.52	79.03	12.73	6.21	2444.4	2009.93	534.01	1475.92	1137.4	1540.83	13.04	706.83	1.08	1.08	11.49	0.31	72.67	212.26	79.5
2	4	3.57	1	5Y 5M	F	3	2	3	3	12500	3	15.38	2			585.85	67.92	77.31	14.28	6.16	291.45	2220.72	634.45	1586.27	1436.13	1791.7	14.84	4483.89	1.26	0.84	12.32	0.14	87.81	234.03	42.29					1400		500
3	5	4.43	1	9Y 5M	M	3	2	3	3	20000	4	21.05	3			651.01	86.9	76.63	15.23	10.15	328.78	2397.85	387.58	2010.27	890.97	1981.71	19.18	1224.83	1.91	0.9	17.6	0.11	104.51	378.55	73.7					2400		650
4	5	4.31	2	8Y 8M	M	3	2	3	3	11000	3	15.2	2			839.9	76.79	79	14.84	6.26	369.83	2596.4	798.72	1797.68	1553.71	1883.75	14.61	3865.89	1.508	1.27	14.15	0.34	59.51	202.204	79.35					855		975			140
				7Y 6M	M	3	2	3	3	11000	3	14.58	2			839.9	76.79	79	14.84	6.26	369.83	2596.4	798.72	1797.68	1553.71	1883.75	14.61	3865.89	1.508	1.27	14.15	0.34	59.51	202.204	79.35
5	3	2.71	1	1Y 6M	F	1	2	2	3	10000	3	16.07	2			832.1	81.36	91.69	13.09	6.08	304.79	2440.77	595.57	1845.2	1152.39	1763.83	12.17	642.25	1.107	1.107	12.91	0.36	69.18	213.46	40.59					500		900
6	3	2.71	1	3Y 10M	F	3	2	3	3	18600	3	15	2			736.16	91.69	147.78	11.25	4.42	282.84	2894.46	702.58	2191.88	1025.09	1767.15	11.07	735.42	1.1	1.1	9.96	0	85.23	14.76	52.58					400		1050
7	4	3.41	1	2Y 3M	M	2	2	3	3	17200	3	16.04	2			770.82	84.31	84.31	16.71	11.43	410.85	2756.3	259.53	2496.77	906.45	1900	22.87	6804.25	2.34	1.31	19.35	0.58	108.5	407.03	89.44					1350		250
8	3	2.78	1	8Y 4M	M	2	2	3	3	15000	3	18.71	3			661.15	135.97	152.69	17.8	8.45	341.007	3360.07	801.62	2558.45	1064.56	2545.68	19.96	492.08	1.97	1.07	17.98	0	98.56	322.48	27.87					1250		300			250
9	4	3.42	2	8Y	M	1	2	2	3	10000	3	17.58	3			615.93	97.95	113.45	18.27	9.64	420.61	3112.71	551.46	2561.25	1154.97	2317.54	26.31	890.64	2.04	1.02	19.59	0.14	117.25	386.84	37.28					1700		500			100				50
				4Y 6M	F	1	2	2	3	10000	3	17.07	3			615.93	97.95	113.45	18.27	9.64	420.61	3112.71	551.46	2561.25	1154.97	2317.54	26.31	890.64	2.04	1.02	19.59	0.14	117.25	386.84	37.28
10	4	3.49	2	7Y 10M	F	2	2	3	3	12250	3	13.66	1			519.77	54.72	75.21	10.88	5.58	254.72	2006.59	555.01	1451.58	1060.17	1444.41	13.18	2433.23	1.28	0.71	11.31	0.14	56.73	172.34	32.66					750		300
				1Y 6M	F	2	2	3	3	12250	3	12.85	1			519.77	54.72	75.21	10.88	5.58	254.72	2006.59	555.01	1451.58	1060.17	1444.41	13.18	2433.23	1.28	0.71	11.31	0.14	56.73	172.34	32.66
11	4	3.56	2	9Y	F	1	1	1	1	2500	1	12.89	1			595.5	91.29	63.9	18.25	10.39	460.81	2870.5	492.98	2377.52	1231.6	2340.87	22.89	533.14	2.24	1.26	21.48	0.42	97.47	325.14	61.79					2000		800
				8Y	F	1	1	1	1	2500	1	14.09	2			595.5	91.29	63.9	18.25	10.39	460.81	2870.5	492.98	2377.52	1231.6	2340.87	22.89	533.14	2.24	1.26	21.48	0.42	97.47	325.14	61.79
12	4	3.22	2	5Y	F	1	1	1	1	2500	1	11.6	1			536.02	64.28	47.98	13.66	9.93	372.36	2207.29	181.68	2025.61	604.19	1704.65	20.49	2634.31	1.86	0.62	19.87	0.155	75.77	225.31	152.95					2000		500
				3Y	F	1	1	1	1	2500	1	12.22	1			536.02	64.28	47.98	13.66	9.93	372.36	2207.29	181.68	2025.61	604.19	1704.65	20.49	2634.31	1.86	0.62	19.87	0.155	75.77	225.31	152.95
13	3	2.78	1	8Y	M	1	1	2	1	4500	1	17.54	2			605.75	68.34	82.55	13.48	8.812	313.84	2344.96	420.86	1924.1	1080.03	1764.56	17.44	621.04	1.258	0.719	13.84	0	60.79	178.41	98.2					900		450			250
14	5	3.41	2	8Y 11M	F	1	1	1	1	2800	1	16	2			538.709	65.68	85.04	12.02	10.41	334.01	2387.68	343.11	2044.57	936.07	1670.08	14.95	485.63	1.466	0.879	14.66	0.146	65.68	207.03	50.87					1250		1100
				3Y 8M	F	1	1	1	1	2800	1	13.63	2			538.709	65.68	85.04	12.02	10.41	334.01	2387.68	343.11	2044.57	936.07	1670.08	14.95	485.63	1.466	0.879	14.66	0.146	65.68	207.03	50.87
15	4	3.49	1	7Y	M	1	1	1	1	3000	1	13.88	2			517.19	54.154	49.283	10.6	7.44	282.95	1826.07	251.43	1574.64	661.89	1327.5	15.9	1712.32	1.432	0.573	12.6	0.143	61.74	197.277	57.16					900		500			100				250
16	5	4.2	2	6Y 5M	F	1	1	1	1	2000	1	12.87	1			388.21	46.07	38.21	8.45	4.04	247.38	1567.26	296.43	1270.83	673.92	1166.78	10.23	267.02	0.95	0.59	10.11	0.119	44.64	142.85	18.69					900		900			250
				1Y 6M	M	1	1	1	1	2000	1	15	2			388.21	46.07	38.21	8.45	4.04	247.38	1567.26	296.43	1270.83	673.92	1166.78	10.23	267.02	0.95	0.59	10.11	0.119	44.64	142.85	18.69
17	6	5.18	2	5Y 6M	M	1	1	1	1	2500	1	13.82	2			231.27	53.76	41.31	11.003	6.94	266.21	1680.11	169.4	1510.71	500	1446.52	19.88	503.47	1.83	0.77	14.47	0	57.52	187.83	7.81					3000		250
				4Y	F	1	1	1	1	2500	1	15.11	2			231.27	53.76	41.31	11.003	6.94	266.21	1680.11	169.4	1510.71	500	1446.52	19.88	503.47	1.83	0.77	14.47	0	57.52	187.83	7.81
18	5	4.43	2	8Y	F	2	1	2	1	4200	1	13.24	1			411.28	53.49	78.21	9.25	4.74	247.06	1950.68	314.33	1636.35	671.55	1276.97	11.91	338.37	1.241	0.451	11.17	0.112	49.07	155.41	45.03					1350		700
				2Y 4M	F	2	1	2	1	4200	1	13.88	1			411.28	53.49	78.21	9.25	4.74	247.06	1950.68	314.33	1636.35	671.55	1276.97	11.91	338.37	1.241	0.451	11.17	0.112	49.07	155.41	45.03
19	4	3.29	2	7Y 4M	F	1	1	1	1	2000	1	15.25	2			261.85	63.677	55.92	12.46	7.44	377.355	2298.63	246.2	2052.43	538.75	1701.82	20.06	297.56	1.82	0.6	18.38	0.151	63.37	200.15	15.349					2000		500
				2Y	M	1	1	1	1	2000	1	14.84	2			261.85	63.677	55.92	12.46	7.44	377.355	2298.63	246.2	2052.43	538.75	1701.82	20.06	297.56	1.82	0.6	18.38	0.151	63.37	200.15	15.349
20	5	4	3	8Y	M	1	1	1	1	2000	1	14.56	1			369.37	52.87	40.375	11.125	7.37	293.5	1773	172.25	1600.75	491.75	1406.37	16.25	450.75	1.25	0.5	14.875	0.125	69.75	181.5	99.375					2000		500
				2Y 6M	F	1	1	1	1	2000	1	13.33	1			369.37	52.87	40.375	11.125	7.37	293.5	1773	172.25	1600.75	491.75	1406.37	16.25	450.75	1.25	0.5	14.875	0.125	69.75	181.5	99.375
				1Y 6M	M	1	1	1	1	2000		13.43	2			369.37	52.87	40.375	11.125	7.37	293.5	1773	172.25	1600.75	491.75	1406.37	16.25	450.75	1.25	0.5	14.875	0.125	69.75	181.5	99.375
21	6	5.14	2	8Y 6M	M	3	3	4	4	20000	4	16.11	2			850	68.38	87.93	14.29	7.1	303.11	2392.12	741.25	1650.87	1593.19	1962.54	16.73	603.01	1.65	1.16	13.71	0	67.99	182.97	32.87					2500		400
				5Y	M	3	3	4	4	20000		15.89	2			850	68.38	87.93	14.29	7.1	303.11	2392.12	741.25	1650.87	1593.19	1962.54	16.73	603.01	1.65	1.16	13.71	0	67.99	182.97	32.87
22	5	4.35	2	8Y 10M	F	3	2	4	2	24000	4	18.42	3			801.37	73.67	128.16	14.25	5.51	287.93	2745.28	862.07	1883.21	1761.83	2015.63	14.25	492.18	1.49	1.14	12.64	0.114	64.71	185.63	26.2					1750		700
				4Y 10M	M	3	2	4	2	24000	4	16.5	3			801.37	73.67	128.16	14.25	5.51	287.93	2745.28	862.07	1883.21	1761.83	2015.63	14.25	492.18	1.49	1.14	12.64	0.114	64.71	185.63	26.2
23	4	3.65	1	2Y	M	3	3	4	4	17500	3	14.81	2			741.36	65.47	74.93	12.73	7.39	269.86	2100.41	620.55	1479.86	1185.61	1662.6	16.43	2559.31	1.36	0.82	13.28	0.13	77.53	254.38	109.31					1200		200			200
24	4	3.42	2	3Y 9M	M	3	3	4	4	17500	3	16.66	2			819.88	57.3	59.06	17.83	25.14	325.29	2122.07	457.31	1664.76	1293.12	1542.25	55.11	533.77	1.75	1.75	13.88	0.14	69.44	247.05	55.55					630		825
				1Y 2M	F	3	3	4	4	17500	3	14.81	2			819.88	57.3	59.06	17.83	25.14	325.29	2122.07	457.31	1664.76	1293.12	1542.25	55.11	533.77	1.75	1.75	13.88	0.14	69.44	247.05	55.55
25	5	4.47	2	8Y 10M	F	2	3	4	2	14000	3	14.83	2			845.86	63.19	81.65	12.86	8.16	277.4	2185.57	630.09	1555.48	1213.08	1612.41	14.76	2983.55	1.34	1.11	12.63	0.11	82.77	252.68	8.83					1500		200
				1Y 5M	M	2	3	4	2	14000	3	17.54	2			845.86	63.19	81.65	12.86	8.16	277.4	2185.57	630.09	1555.48	1213.08	1612.41	14.76	2983.55	1.34	1.11	12.63	0.11	82.77	252.68	8.83
26	6	5.22	1	1Y 3M	M	3	3	4	4	25000	4	18.75	3			724.32	73.85	76.53	11.3	6.8	257.37	2055.36	429.12	1626.24	658.81	1552.77	13.69	375.95	1.14	0.95	11.97	0	75.57	212.35	73.37					1100		1000
27	3	2.51	1	1Y 11M	F	3	3	4	4	20000	4	14.28	2			535.05	45.01	90.03	9.96	5.37	213.74	1923.7	645.42	1278.28	977.68	1314.74	12.15	1585.85	0.99	0.59	10.35	0	41.23	102.39	36.65					800		200
28	3	2.91	1	5Y 4M	F	3	3	4	4	16600	3	16.5	2			947.07	70.79	92.78	13.57	7.56	307.9	2420.44	641.92	1778.52	1219.75	1694.32	15.8	3257.73	0.85	1.202	12.54	0.17	96.73	292.61	58.41					500		500			100
29	3	2.78	1	9Y	M	3	3	4	4	16600	3	15.38	2			612.41	61.33	79.49	12.58	7.73	281.65	2159.53	573.38	1586.15	1000.17	1670.32	16.9	2102.15	1.43	1.07	14.2	0.17	89.56	220.68	36.51					1050		200
30	5	4.36	1	4Y	M	3	3	4	4	30000	4	14.4	2			896.21	79.12	97.93	15.82	7.79	384.28	2882.79	813.42	2069.37	1669.38	2108.25	18.34	6820.29	1.83	1.49	16.74	0.22	63.53	178.78	79.35					1400		1000
	128
[truncated: 111 more columns]
